# Supplementary material for: Early detection of student degree-level academic performance using educational data mining
Source: PeerJ Comput Sci. 2023 Mar 20;9:e1294. doi: 10.7717/peerj-cs.1294 (PMC10280422; doi:10.7717/peerj-cs.1294)
Supplement: Supplemental Information 1 [file peerj-cs-09-1294-s001.csv]

RollNo	Gender	SSC	HSC	Ad_Test	ENG111	MTH108	SW111	SW111_Pr	ES121	ES121_Pr	EL101	EL101_Pr	MTH112	SW122	SW122_Pr	SW121	SW121_Pr	SW125	MTH212	SW215	SW214	SW224	SW211	SW211_Pr	MTH217	SW223	SW221	SW221_Pr	SW212	SW212_Pr	SW222	SW222_PR	Score_First	Score_Second	LearnerClass_Binary	LearnerClass_Multi	2ndYear_ClassObserved_Multi	2ndYear_ClassObserved_Binary	FinalYear_Predicted
S001	F	756	736	63	71	85	94	48	78	43	94	45	99	96	47	98	43	42	99	48	89	92	96	43	98	87	77	44	96	48	96	48	9	18	SP	A	A	SP
S002	M	736	910	42	80	76	95	48	65	40	67	43	95	82	38	96	43	43	99	44	85	87	89	42	95	83	94	49	95	46	95	48	8	18	SP	A	A	SP
S003	F	762	896	57	82	76	83	41	65	38	84	43	91	94	45	91	39	42	98	40	77	92	96	43	96	86	78	45	94	41	85	44	8	18	SP	A	A	SP
S004	M	683	873	59	75	85	94	41	75	40	83	45	84	92	39	97	42	40	95	24	80	86	93	46	94	88	69	42	91	42	88	47	8	16	SP	B	C	NI
S005	F	672	907	39	86	61	84	49	77	44	74	43	87	86	48	87	48	45	90	47	87	90	91	44	87	82	90	46	96	42	91	46	8	18	SP	A	A	SP
S006	F	682	834	56	75	72	91	47	82	44	81	44	88	83	44	93	43	45	90	49	85	92	79	44	87	85	70	47	95	47	79	43	8	17	SP	A	A	SP
S007	F	713	826	52	66	79	80	41	73	42	76	43	91	86	38	93	42	44	99	45	87	94	76	38	93	83	78	44	90	44	86	48	8	17	SP	A	A	SP
S008	F	754	910	52	66	85	96	48	85	42	83	43	96	96	49	97	45	44	99	49	89	94	90	45	98	95	90	48	98	48	95	46	9	19	SP	A	A	SP
S009	M	674	882	42	74	40	81	41	60	37	65	45	68	63	40	83	36	29	88	42	80	81	67	38	89	80	76	44	90	45	75	41	7	16	SP	B	B	SP
S010	F	707	820	36	56	58	56	38	67	38	69	42	85	85	42	94	35	39	90	43	85	70	84	40	87	76	65	36	93	40	65	41	7	16	SP	B	B	SP
S011	F	723	818	48	63	54	57	43	70	37	68	45	83	72	40	85	38	35	95	40	84	75	81	37	89	81	68	36	95	44	79	39	7	16	SP	B	B	SP
S012	F	734	901	40	74	78	73	40	70	42	71	43	85	84	37	85	37	44	94	46	77	87	84	39	76	73	71	42	86	45	87	40	8	16	SP	B	B	SP
S013	F	701	910	43	51	63	54	42	62	33	59	40	85	72	34	93	39	25	81	40	72	65	80	38	90	70	62	40	79	42	69	36	7	15	SP	B	B	SP
S014	M	704	789	48	80	72	93	46	81	43	69	43	76	80	41	96	42	42	92	43	77	82	71	40	84	76	76	36	90	41	87	40	8	16	SP	B	B	SP
S015	F	717	831	46	53	71	79	42	78	40	83	43	89	75	42	93	37	41	95	46	87	81	74	39	89	80	69	38	91	45	86	40	8	17	SP	B	B	SP
S016	F	777	741	45	62	70	54	40	70	38	58	44	58	56	40	75	36	32	75	37	50	52	40	38	68	60	52	36	68	35	64	35	6	12	NI	C	C	NI
S017	F	731	940	48	57	43	86	47	60	38	58	41	68	78	38	91	39	42	95	40	81	68	81	42	79	75	54	34	86	35	76	43	7	16	SP	B	B	SP
S018	F	745	910	59	86	85	88	45	90	49	88	45	91	98	48	84	39	46	98	50	90	94	83	43	97	93	95	49	96	49	99	49	9	19	SP	A	A	SP
S019	F	680	889	45	54	56	67	41	60	40	58	42	85	88	38	85	44	41	80	40	86	75	78	35	84	70	52	33	92	36	78	38	7	15	SP	B	B	SP
S020	M	777	741	41	62	62	54	34	65	38	58	43	58	56	39	73	36	32	75	37	50	54	40	38	68	55	52	36	69	35	64	35	6	12	NI	C	D	NI
S021	F	745	913	47	62	68	88	41	73	40	84	41	95	83	45	91	39	38	99	46	87	83	91	41	95	89	69	42	91	45	83	42	8	17	SP	A	A	SP
S022	F	692	721	37	68	64	58	33	65	40	65	42	63	79	45	79	37	45	87	42	78	83	78	44	75	84	77	40	90	38	76	39	7	16	SP	B	B	SP
S023	F	722	814	34	69	35	52	30	55	33	53	38	51	48	32	70	35	41	26	36	76	78	68	42	55	70	55	32	85	30	51	31	6	13	NI	C	D	NI
S024	M	701	900	34	54	45	54	38	53	32	68	42	67	56	30	67	38	37	65	27	67	56	61	41	70	50	36	32	66	29	32	25	6	11	NI	D	D	NI
S025	F	745	920	65	90	66	91	48	83	46	87	45	86	92	48	95	46	44	99	48	91	96	86	45	97	95	92	48	97	42	98	46	9	19	SP	A	A	SP
S026	M	684	773	48	51	34	54	36	50	38	57	41	65	77	41	70	35	37	56	34	68	50	70	37	65	55	51	39	86	32	51	25	6	13	NI	C	D	NI
S027	M	682	810	36	41	28	55	40	50	33	57	40	60	40	27	66	33	34	50	36	51	50	77	37	68	29	34	30	74	31	52	25	5	11	NI	D	D	NI
S028	F	701	890	51	51	78	80	36	68	40	74	43	92	85	44	78	41	29	93	44	65	73	67	36	95	61	76	43	96	45	81	46	8	16	SP	B	B	SP
S029	M	680	828	55	72	81	91	46	75	44	80	47	89	94	48	89	42	43	85	46	79	94	96	42	95	94	90	45	89	42	96	46	9	18	SP	A	A	SP
S030	M	622	848	36	54	27	53	37	50	33	41	42	50	59	32	59	37	37	50	28	62	37	82	39	80	75	55	34	74	36	69	39	6	13	NI	C	C	NI
S031	M	706	793	34	68	50	32	34	50	35	53	42	54	58	40	70	33	27	65	30	64	65	50	33	59	51	26	20	34	16	53	32	6	10	NI	D	D	NI
S032	F	681	796	53	69	70	97	40	82	47	87	42	92	85	37	98	40	44	80	48	69	88	88	42	99	85	73	45	97	41	93	47	8	17	SP	A	A	SP
S033	M	625	828	45	60	54	70	38	58	35	65	42	51	44	37	65	32	32	70	26	66	61	64	35	66	31	78	40	60	37	62	41	6	12	NI	D	C	NI
S034	M	680	785	54	57	39	54	34	28	21	62	44	58	73	42	77	44	33	85	43	71	61	72	41	75	75	65	45	87	45	69	40	6	15	SP	B	B	SP
S035	F	617	714	59	61	70	90	45	77	42	77	43	80	79	39	97	46	37	95	40	72	91	80	44	92	83	82	48	98	49	89	47	8	18	SP	B	A	SP
S036	F	677	925	56	57	94	69	42	71	44	68	44	85	82	33	81	41	36	88	48	86	83	77	40	88	89	72	48	94	47	91	46	8	17	SP	A	A	SP
S037	M	648	783	50	65	88	95	45	77	43	81	44	88	89	46	89	43	34	97	43	77	97	88	43	95	86	83	46	92	44	90	43	8	18	SP	A	A	SP
S038	F	642	907	30	68	28	57	34	55	40	50	40	61	62	33	75	38	37	78	42	73	71	72	37	70	60	60	35	84	31	58	33	6	14	NI	C	C	NI
S039	M	630	824	54	66	85	78	37	66	35	69	42	80	75	37	69	38	31	91	26	80	56	57	38	85	38	36	28	93	37	50	29	7	13	NI	C	C	NI
S040	F	756	898	41	70	78	73	44	65	40	62	39	81	78	37	96	42	46	80	39	80	93	75	39	85	89	81	46	92	41	84	44	8	17	SP	A	B	SP
S041	F	725	799	51	75	70	97	48	82	42	82	45	85	92	45	97	45	48	96	49	93	96	98	42	94	85	95	49	97	49	97	45	9	19	SP	A	A	SP
S042	F	638	794	43	54	55	62	40	73	45	61	44	81	84	45	86	40	36	86	40	75	78	79	38	82	76	65	39	83	40	70	37	7	15	SP	B	B	SP
S043	M	736	833	52	64	61	81	39	70	37	68	42	85	85	34	74	37	43	92	42	75	70	70	41	82	60	64	38	88	36	64	40	7	15	NI	C	B	SP
S044	M	681	926	43	57	42	51	31	53	35	39	39	58	62	37	70	33	18	56	19	60	51	55	37	70	65	51	37	62	29	50	31	6	11	NI	D	D	NI
S045	F	776	959	41	59	52	67	41	63	42	64	42	68	63	44	80	40	42	81	48	73	79	73	42	93	86	60	46	90	42	77	36	7	16	SP	B	B	SP
S046	M	716	891	43	63	67	53	36	56	35	70	39	85	72	46	88	33	36	90	36	70	55	79	37	78	71	58	35	88	36	71	35	7	15	NI	C	C	NI
S047	M	708	944	47	74	61	77	47	69	44	73	42	85	83	40	89	42	46	97	46	82	84	92	38	90	82	87	45	98	43	87	46	8	18	SP	A	A	SP
S048	F	707	830	40	50	66	64	44	68	44	73	44	81	60	42	80	44	37	96	44	76	79	87	41	84	81	65	40	84	34	76	36	7	16	SP	B	B	SP
S049	M	674	799	47	75	60	57	39	62	42	58	40	70	68	38	83	41	37	92	45	78	75	73	41	86	84	73	43	93	41	86	43	7	17	SP	B	B	SP
S050	M	660	808	59	63	82	93	46	80	42	80	45	96	62	45	87	43	41	98	45	74	75	82	42	94	75	73	42	85	40	69	40	8	16	SP	B	B	SP
S051	F	740	823	31	84	52	69	39	70	43	74	43	77	81	44	88	43	39	90	47	88	93	84	41	89	77	82	41	91	47	92	44	8	17	SP	B	A	SP
S052	M	587	902	40	38	70	75	40	62	38	69	42	93	74	42	84	38	38	95	43	75	68	81	34	80	75	66	46	81	38	72	28	7	15	SP	B	B	SP
S053	M	680	770	37	78	39	59	43	56	40	55	41	72	70	32	75	39	33	75	36	71	74	71	39	73	75	54	37	67	26	74	34	7	14	NI	C	C	NI
S054	F	705	867	44	72	38	52	45	56	42	70	43	89	80	39	95	44	38	92	42	86	78	92	37	75	81	60	36	78	32	70	34	8	15	SP	B	B	SP
S055	M	547	850	43	60	45	60	37	60	40	55	42	56	38	27	63	35	27	50	36	52	57	55	35	58	27	40	33	25	25	36	25	6	10	NI	D	D	NI
S056	M	687	910	28	54	20	50	37	22	33	41	39	32	40	29	56	36	22	22	26	61	53	46	34	68	51	21	33	32	30	50	28	5	10	NI	D	D	NI
S057	M	632	787	44	75	40	57	42	55	37	56	40	58	59	36	77	36	34	44	45	73	60	66	40	67	74	54	34	70	39	63	33	6	13	NI	C	C	NI
S058	M	761	943	33	59	34	56	40	56	40	51	40	65	75	37	80	39	30	86	32	65	66	68	37	63	64	62	37	73	30	56	37	6	13	NI	C	C	NI
S059	M	700	834	45	56	79	64	37	70	43	72	44	97	88	47	90	35	43	98	47	80	98	89	44	93	95	87	47	97	49	96	48	8	19	SP	A	A	SP
S060	F	680	820	40	59	60	52	33	50	37	64	42	85	77	39	84	35	29	95	40	65	69	60	37	77	61	62	37	66	32	50	32	7	14	NI	C	C	NI
S061	M	694	987	46	51	60	71	41	57	40	58	39	80	78	47	87	41	42	87	45	85	66	76	41	87	80	79	50	94	49	88	34	7	17	SP	B	B	SP
S062	M	692	840	47	52	50	51	37	52	37	50	38	65	56	29	68	39	30	71	27	64	50	72	35	83	62	28	27	67	31	50	25	6	12	NI	D	D	NI
S063	F	744	836	37	69	72	58	35	55	37	73	43	90	92	46	93	36	45	90	48	87	81	96	42	85	72	65	41	91	42	82	37	8	17	SP	B	B	SP
S064	M	680	859	44	66	50	80	37	70	37	57	39	50	49	33	80	41	45	67	27	57	51	61	33	66	41	31	30	32	26	37	27	7	10	NI	D	D	NI
S065	F	699	910	37	51	41	52	37	52	37	57	40	76	62	35	69	33	31	67	41	74	59	70	35	89	76	50	33	73	43	62	32	6	14	NI	C	C	NI
S066	M	688	835	45	71	42	64	37	61	38	57	43	56	67	37	58	33	42	75	46	73	67	63	36	71	75	45	35	50	35	50	27	6	13	NI	C	C	NI
S067	F	639	865	47	51	62	62	41	61	38	58	44	82	90	36	82	38	36	88	34	72	63	77	35	78	72	57	39	79	32	70	40	7	15	SP	B	C	NI
S068	M	734	814	32	55	39	55	38	50	32	50	40	58	50	33	74	33	37	75	38	70	50	72	32	70	50	56	36	81	33	63	34	6	13	NI	C	C	NI
S069	M	700	860	29	60	36	58	41	62	40	64	44	70	85	35	87	37	35	56	43	65	65	77	38	81	78	70	48	87	26	83	42	7	15	SP	B	B	SP
S070	F	692	850	49	63	38	54	38	58	37	44	38	91	92	47	95	40	43	94	48	86	91	88	37	95	88	83	44	97	46	89	44	7	18	SP	A	A	SP
S071	F	700	850	36	50	36	50	36	53	37	50	38	85	81	39	87	37	40	78	40	73	54	87	36	72	64	54	44	95	33	77	43	7	15	SP	B	C	NI
S072	M	685	925	34	60	51	51	37	50	37	61	41	54	54	36	67	33	19	60	26	58	55	62	31	62	51	41	37	59	34	50	32	6	11	NI	D	D	NI
S073	F	700	803	39	63	58	77	46	70	40	62	40	88	72	42	91	46	43	87	45	87	80	89	36	84	76	59	38	92	37	80	45	8	16	SP	A	B	SP
S074	M	659	896	29	53	45	39	42	47	35	50	42	54	51	30	57	33	15	67	29	50	51	50	34	68	55	38	36	63	31	53	30	5	11	NI	D	D	NI
S075	F	643	834	35	62	41	61	41	57	37	61	39	75	73	40	87	35	38	94	41	70	56	77	35	79	78	60	39	80	43	69	41	7	15	NI	C	B	SP
S076	M	608	886	24	50	31	46	40	50	33	31	42	21	28	32	66	39	16	25	29	51	29	53	32	50	39	53	36	50	32	23	27	5	9	NI	D	D	NI
S077	M	642	706	28	70	39	80	41	60	38	55	43	54	69	37	89	38	46	80	46	92	75	82	39	80	88	76	48	96	41	81	35	7	17	SP	B	B	SP
S078	M	644	860	30	57	43	60	38	62	37	50	39	78	78	38	85	34	28	89	42	79	76	71	35	72	64	50	37	81	41	65	33	7	15	NI	C	C	NI
S079	F	691	910	43	64	40	54	41	56	38	36	42	82	96	47	83	44	38	85	42	73	78	83	35	81	73	52	43	59	37	68	39	7	15	NI	C	C	NI
S080	M	645	880	40	79	55	75	48	63	38	84	42	94	85	48	90	39	46	97	47	85	82	82	41	88	88	89	46	94	39	80	39	8	17	SP	B	A	SP
S081	F	775	682	38	70	46	73	46	73	45	66	46	88	85	45	95	41	46	94	48	92	94	86	36	87	92	83	47	97	41	84	45	8	18	SP	A	A	SP
S082	F	650	810	28	51	50	52	33	50	37	46	38	80	40	32	78	33	33	75	28	56	43	71	34	69	55	51	32	65	29	50	26	6	12	NI	D	D	NI
S083	M	703	888	24	50	18	52	41	50	33	21	40	22	39	27	64	34	25	23	31	65	50	79	33	50	50	56	33	50	30	50	25	5	11	NI	D	D	NI
S084	F	756	823	40	75	86	93	46	67	42	87	44	97	82	44	98	40	43	95	46	94	94	92	39	86	76	79	48	91	41	80	43	9	18	SP	A	A	SP
S085	M	631	763	34	50	25	55	35	46	33	39	38	50	49	33	35	30	26	65	16	51	56	54	27	56	51	45	36	62	28	32	27	5	11	NI	D	D	NI
S086	M	702	860	27	52	31	83	45	50	35	57	42	50	29	26	80	37	38	30	37	68	65	65	30	53	50	50	34	51	26	50	25	6	11	NI	C	D	NI
S087	F	702	837	33	73	28	60	39	62	35	70	41	56	57	31	88	42	41	76	35	84	61	73	34	70	66	60	35	79	43	61	32	7	14	SP	B	C	NI
S088	F	716	775	28	63	50	76	45	53	42	58	41	87	88	40	94	34	41	91	46	77	88	80	42	87	84	80	44	91	45	81	38	7	17	SP	B	A	SP
S089	M	700	888	32	60	71	63	39	50	32	50	37	85	57	44	73	38	44	81	42	90	62	59	35	86	75	85	45	93	40	82	25	7	16	SP	B	B	SP
S090	F	706	886	35	62	37	51	35	50	37	50	37	60	41	39	57	33	33	41	29	56	55	59	39	60	67	60	37	91	38	52	26	6	12	NI	C	D	NI
S091	M	681	858	29	48	37	58	39	45	37	50	40	50	59	29	60	34	31	50	40	59	56	73	39	73	62	55	46	74	36	65	33	6	13	NI	C	C	NI
S092	M	648	860	27	64	24	61	46	50	35	50	41	50	43	25	75	37	30	50	35	63	54	61	42	50	55	38	36	64	33	50	25	6	11	NI	D	D	NI
S093	M	654	732	33	50	28	55	37	37	32	40	38	50	50	28	41	34	33	43	29	59	32	50	32	65	36	36	34	79	31	35	29	5	10	NI	D	D	NI
S094	M	714	903	23	56	20	62	36	51	33	32	38	50	49	28	51	33	29	24	37	66	35	66	34	51	55	42	28	58	36	50	25	5	11	NI	D	D	NI
S095	F	729	830	74	78	92	73	39	85	46	81	43	96	92	39	97	43	42	94	48	86	94	88	44	99	94	86	46	97	47	80	47	9	18	SP	A	A	SP
S096	F	723	837	62	79	92	83	36	78	45	86	44	85	96	40	98	47	36	77	27	85	88	84	39	99	85	75	45	94	47	87	48	9	17	SP	A	A	SP
S097	F	730	898	58	86	52	67	33	50	38	70	38	73	68	39	89	38	41	71	46	82	51	79	33	85	88	50	38	82	47	61	43	7	15	NI	C	C	NI
S098	F	729	804	66	92	68	74	34	60	42	71	43	79	68	32	97	42	46	60	45	81	71	79	42	70	82	57	43	92	49	50	42	8	15	SP	B	B	SP
S099	F	766	880	63	78	63	66	29	67	38	80	40	85	85	34	87	46	44	80	47	89	88	90	44	99	90	73	42	94	49	78	48	8	18	SP	A	A	SP
S100	M	640	900	73	90	94	88	48	73	44	70	46	82	97	34	99	48	48	80	45	85	87	89	45	92	94	89	48	92	42	94	49	9	18	SP	A	A	SP
S101	F	749	844	74	82	99	89	35	83	45	80	42	94	96	37	96	45	44	97	48	92	89	87	41	99	88	87	48	99	49	89	46	9	18	SP	A	A	SP
S102	M	659	886	71	90	86	81	35	75	45	73	44	86	84	40	96	45	40	81	47	77	92	88	49	95	85	85	46	97	47	84	48	8	18	SP	A	A	SP
S103	M	650	843	60	79	85	78	37	78	47	79	43	85	94	45	93	44	33	88	44	83	91	89	44	92	93	88	44	92	42	91	48	8	18	SP	A	A	SP
S104	M	754	874	56	62	80	63	28	66	43	73	44	80	94	45	92	44	34	76	39	85	83	88	49	91	81	85	45	96	42	76	46	8	17	SP	B	A	SP
S105	M	700	931	59	68	56	63	26	62	40	80	44	75	91	35	87	41	31	62	35	77	68	84	43	85	80	77	43	83	47	58	45	7	15	SP	B	B	SP
S106	M	774	818	65	85	71	93	34	65	42	84	39	80	88	33	98	49	42	71	38	77	59	80	34	90	69	71	40	79	42	59	34	8	15	NI	C	C	NI
S107	M	660	90	57	73	50	59	30	50	37	57	40	59	81	40	74	39	26	70	32	77	54	77	42	89	63	89	45	78	40	85	44	7	15	SP	B	B	SP
S108	M	735	903	61	58	37	33	25	45	35	59	36	53	70	28	74	38	25	60	25	50	44	59	35	70	37	44	29	56	42	50	39	6	11	NI	D	D	NI
S109	M	660	902	54	63	61	60	31	45	38	60	39	50	72	31	74	38	28	57	32	60	52	59	39	70	52	50	41	67	37	53	39	6	11	NI	D	D	NI
S110	M	634	890	56	71	57	59	27	61	40	60	40	51	61	34	73	36	31	25	19	50	50	51	30	61	50	67	39	76	37	50	34	6	11	NI	C	D	NI
S111	M	650	893	66	81	75	81	35	65	43	81	42	90	94	34	96	42	32	75	41	88	78	88	48	92	77	82	44	95	47	87	47	8	17	SP	B	A	SP
S112	F	726	813	57	75	58	58	29	56	38	74	37	70	78	29	76	38	25	65	33	55	62	70	39	70	65	55	37	67	45	50	33	7	11	NI	D	C	NI
S113	F	722	954	64	66	85	87	37	80	42	80	39	87	89	39	88	40	30	85	45	85	80	86	44	87	75	80	37	96	45	64	44	8	17	SP	B	B	SP
S114	F	730	890	49	77	93	87	42	78	44	83	45	88	97	34	98	45	45	87	45	91	88	93	45	99	92	90	44	94	45	91	46	9	18	SP	A	A	SP
S115	M	649	732	51	71	22	51	25	39	35	57	35	18	66	32	65	37	21	22	32	54	27	58	32	31	35	32	21	53	29	21	27	5	8	NI	D	D	NI
S116	F	710	838	64	87	80	78	34	65	42	75	44	68	88	34	81	38	43	82	43	89	82	88	43	96	90	70	46	85	47	76	42	8	17	SP	B	A	SP
S117	M	596	966	55	67	51	60	33	39	38	62	38	62	69	38	90	39	32	55	42	65	65	68	45	75	55	76	44	73	47	57	44	7	14	NI	C	C	NI
S118	F	699	880	56	64	61	64	32	50	35	72	39	62	84	30	87	42	37	62	40	72	74	79	35	80	66	60	36	67	42	56	46	7	14	NI	C	C	NI
S119	F	722	863	61	74	86	72	42	65	43	77	43	84	81	38	92	41	40	81	48	80	88	83	46	85	81	71	41	90	42	79	37	8	17	SP	B	B	SP
S120	M	658	945	52	64	44	50	27	50	35	69	39	53	75	36	80	39	19	55	25	55	55	65	31	75	63	43	34	66	37	51	32	6	12	NI	D	D	NI
S121	F	605	809	64	80	75	66	33	62	38	83	40	75	87	38	93	36	25	66	41	78	56	77	36	90	72	61	39	68	37	69	37	8	14	NI	C	C	NI
S122	F	691	886	58	61	51	63	27	56	42	69	41	72	80	34	84	40	37	75	42	71	89	77	38	96	65	65	37	81	47	75	43	7	16	SP	B	B	SP
S123	M	695	835	57	71	37	77	27	53	40	73	40	56	88	32	90	39	28	50	39	62	50	71	30	71	65	51	34	70	42	50	27	7	13	NI	C	D	NI
S124	F	691	879	54	64	55	54	28	50	40	60	38	56	76	34	76	39	18	60	34	52	72	81	35	65	61	44	38	61	37	52	42	6	13	NI	D	D	NI
S125	F	721	759	62	79	39	70	32	65	43	80	42	72	85	41	87	41	42	61	44	78	81	82	42	80	80	64	41	79	37	71	45	7	15	SP	B	B	SP
S126	F	648	955	59	75	65	50	28	62	40	50	36	64	58	30	82	36	36	65	34	62	50	66	40	65	68	45	35	78	25	56	33	6	13	NI	C	D	NI
S127	F	733	897	58	73	50	68	27	60	37	68	38	84	83	34	89	36	39	83	46	92	80	87	43	97	83	71	45	97	42	85	48	7	17	SP	B	A	SP
S128	F	683	892	57	75	67	63	29	65	42	75	41	69	88	30	92	39	32	57	38	68	60	78	36	80	60	63	42	76	42	58	38	7	14	NI	C	C	NI
S129	F	714	837	51	58	30	20	25	32	35	50	35	56	81	36	83	40	30	50	34	54	52	71	32	70	65	59	29	67	29	31	40	6	12	NI	C	D	NI
S130	F	724	803	57	76	80	71	34	60	45	78	38	84	91	37	95	42	42	87	45	82	93	93	43	85	89	90	45	92	37	84	43	8	18	SP	A	A	SP
S131	M	652	902	60	70	51	55	28	50	35	50	38	59	85	40	82	39	35	50	36	81	61	62	35	71	34	50	36	68	42	62	38	7	13	NI	C	D	NI
S132	F	685	856	32	69	22	56	38	50	35	50	40	50	55	31	90	44	39	35	44	66	78	78	42	67	59	59	41	51	35	56	33	6	13	NI	C	C	NI
S133	F	626	856	48	58	41	58	25	44	35	66	36	59	76	35	74	38	36	65	40	67	62	62	37	66	65	51	36	74	37	50	33	6	13	NI	C	C	NI
S134	M	712	797	47	71	55	69	30	52	38	64	40	64	86	41	83	36	32	60	40	69	73	83	40	75	72	66	37	81	32	56	42	7	14	NI	C	C	NI
S135	F	689	911	53	72	60	59	26	43	38	62	34	54	83	35	85	38	38	50	30	55	51	63	36	75	76	55	34	71	37	59	42	7	13	NI	C	D	NI
S136	F	662	756	79	89	85	82	47	68	40	76	45	77	81	32	91	42	44	89	26	83	96	97	48	85	89	73	39	91	47	83	48	8	17	SP	A	A	SP
S137	F	757	862	73	84	55	89	47	61	45	85	46	87	95	38	95	45	36	86	29	80	96	98	46	87	89	66	37	81	47	85	47	8	17	SP	B	A	SP
S138	F	712	900	69	83	65	98	46	67	42	82	43	83	89	33	88	43	36	85	28	80	81	96	47	90	87	67	42	92	47	80	48	8	17	SP	B	B	SP
S139	M	694	797	78	82	92	98	46	82	46	88	48	92	92	42	95	47	43	99	29	91	98	98	49	95	92	84	47	98	47	96	48	9	19	SP	A	A	SP
S140	M	716	890	59	80	66	78	45	55	40	76	44	81	80	42	92	42	35	82	26	70	82	93	47	76	88	78	43	90	42	77	46	8	16	SP	B	B	SP
S141	F	712	857	70	86	92	98	46	80	47	87	46	90	95	34	92	44	48	90	28	91	94	86	46	91	78	62	40	93	47	72	42	9	17	SP	A	B	SP
S142	M	683	873	59	75	90	96	41	75	40	83	45	84	95	39	97	42	40	95	24	80	86	93	46	94	92	69	42	91	42	88	47	9	17	SP	B	A	SP
S143	M	750	896	57	83	43	83	45	53	38	64	42	50	82	41	88	38	41	56	23	76	59	80	45	65	70	57	41	90	32	50	43	7	14	SP	B	C	NI
S144	M	748	861	54	66	65	90	41	63	42	74	42	75	79	34	80	39	39	70	22	73	53	85	47	81	60	56	37	77	42	75	42	8	14	NI	C	C	NI
S145	F	691	830	61	80	87	94	45	80	43	83	44	90	94	39	94	44	44	81	26	87	96	88	45	97	90	70	40	90	47	87	46	9	17	SP	A	A	SP
S146	F	712	886	73	79	86	91	48	80	43	88	44	88	92	38	90	40	43	92	27	77	96	95	47	85	83	70	37	90	47	92	47	9	17	SP	B	A	SP
S147	F	721	864	60	77	55	74	40	53	38	69	41	77	90	37	83	36	39	75	27	63	85	91	44	75	70	50	36	88	42	51	42	7	15	NI	C	C	NI
S148	F	748	839	67	82	88	93	47	88	44	84	45	81	91	37	96	38	44	94	28	87	83	97	47	90	85	63	39	80	42	83	44	9	17	SP	B	B	SP
S149	M	597	890	64	73	80	82	44	50	37	62	39	82	80	38	90	39	39	70	23	60	70	85	47	75	68	56	38	85	42	67	42	8	13	NI	C	C	NI
S150	M	689	863	62	75	51	73	40	55	38	64	41	63	64	37	76	37	21	55	23	50	61	70	40	60	30	44	26	55	42	29	14	7	10	NI	D	D	NI
S151	F	705	880	67	81	93	99	49	86	48	89	42	91	96	36	99	44	48	95	29	90	96	98	46	90	91	77	46	98	47	95	47	9	18	SP	A	A	SP
S152	M	653	931	59	78	56	76	46	50	43	62	42	70	71	31	94	44	44	50	21	59	59	86	47	55	53	34	34	60	32	43	36	8	13	NI	C	D	NI
S153	F	760	893	64	81	91	96	47	83	45	86	42	84	89	35	97	36	45	87	27	92	98	96	45	89	77	62	37	95	47	75	47	9	17	SP	B	A	SP
S154	M	706	943	54	77	76	96	44	38	37	66	39	65	75	39	89	39	39	85	16	58	86	82	47	71	65	55	36	87	37	74	39	7	15	NI	C	C	NI
S155	M	610	946	62	67	35	61	42	37	35	54	37	65	68	31	82	35	35	25	16	43	38	52	46	32	29	33	20	62	32	37	37	6	9	NI	D	D	NI
S156	M	630	848	61	70	70	60	40	60	35	66	42	69	74	37	84	38	30	75	25	51	37	63	42	70	53	39	37	61	37	21	21	7	11	NI	D	D	NI
S157	M	697	850	50	65	35	71	37	38	33	64	39	57	60	34	81	33	36	52	33	39	50	70	42	38	33	35	27	57	32	19	36	6	10	NI	D	D	NI
S158	M	706	890	55	71	60	81	45	41	37	71	40	56	87	33	78	38	32	66	40	63	70	89	43	75	60	50	39	73	42	60	43	7	14	NI	C	C	NI
S159	M	532	808	65	68	71	86	43	53	40	69	40	69	61	34	73	43	33	70	36	56	71	75	43	71	65	61	41	80	49	80	45	7	15	NI	C	C	NI
S160	F	703	863	66	79	94	92	44	70	43	68	39	76	86	39	83	44	48	85	46	71	85	90	48	76	78	55	35	90	45	70	46	8	16	SP	B	B	SP
S161	F	719	880	49	83	80	98	44	65	45	78	41	91	80	33	97	42	41	90	48	87	94	96	46	92	91	66	43	93	31	87	46	8	18	SP	A	A	SP
S162	M	699	980	53	69	50	80	37	45	38	66	38	63	74	32	86	38	27	56	30	30	59	68	41	65	63	64	27	67	25	65	33	7	12	NI	D	D	NI
S163	F	707	900	51	82	28	73	40	36	33	58	37	63	73	29	81	37	30	50	34	63	58	56	38	50	65	38	36	65	26	30	42	6	11	NI	D	D	NI
S164	M	652	835	56	73	80	75	45	65	43	84	41	86	76	37	86	44	31	70	42	73	84	85	47	80	74	64	39	93	36	71	47	8	16	SP	B	B	SP
S165	M	666	840	61	74	90	95	39	68	42	79	45	78	79	32	73	33	28	96	39	71	73	96	46	91	71	71	42	78	48	89	44	8	17	SP	B	B	SP
S166	M	760	924	47	65	20	57	32	22	32	36	35	18	56	28	75	32	27	22	30	72	34	22	37	21	50	16	26	53	27	15	35	5	8	NI	D	D	NI
S167	M	739	849	60	76	65	90	47	50	44	77	42	74	87	39	95	40	39	70	44	87	79	91	48	77	82	46	40	78	37	52	46	8	15	SP	B	B	SP
S168	F	632	848	60	75	55	80	43	55	37	78	39	76	71	38	80	40	35	70	35	70	73	80	40	85	67	60	33	85	45	62	37	7	15	NI	C	C	NI
S169	F	712	861	59	68	80	84	43	50	37	74	41	83	83	39	93	40	37	71	44	82	80	93	42	96	82	63	34	80	45	81	46	8	16	SP	B	B	SP
S170	F	699	886	47	73	27	69	41	51	33	58	39	43	67	27	79	37	38	26	38	73	39	52	33	32	50	31	34	56	26	24	42	6	10	NI	D	D	NI
S171	F	583	890	48	81	35	80	44	51	37	70	38	66	76	33	93	42	40	67	39	63	78	85	45	55	76	55	37	72	31	64	44	7	14	NI	C	C	NI
S172	M	714	960	49	78	50	86	37	51	35	66	37	50	77	35	87	39	34	50	35	65	58	61	43	65	65	44	38	73	25	55	39	7	12	NI	C	D	NI
S173	F	715	886	49	67	50	84	41	45	35	78	36	80	73	37	90	34	32	70	31	62	58	50	37	70	66	46	35	73	29	51	43	7	13	NI	C	D	NI
S174	M	738	902	49	66	15	67	36	35	33	36	36	43	62	32	67	39	30	50	20	33	39	51	37	55	42	32	30	46	29	27	37	5	9	NI	D	D	NI
S175	F	672	798	55	71	51	86	43	37	38	58	40	90	88	36	77	36	33	63	37	54	61	75	42	80	67	60	44	74	31	55	46	7	14	NI	C	C	NI
S176	M	712	900	57	84	55	85	39	70	38	75	41	76	79	34	95	43	44	71	48	83	96	97	47	80	89	83	43	94	40	84	47	8	17	SP	A	A	SP
S177	F	634	960	57	71	60	74	42	50	37	67	40	29	74	32	87	36	36	68	47	65	73	86	46	70	77	58	37	68	40	58	43	7	15	SP	B	C	NI
S178	M	626	855	47	81	56	82	44	55	38	69	39	80	84	31	90	41	36	65	40	82	64	91	47	80	75	73	41	66	29	65	45	8	15	SP	B	B	SP
S179	F	666	802	46	75	35	68	44	38	37	62	36	62	82	31	92	37	25	57	39	64	39	69	45	75	44	50	37	77	36	51	42	7	13	NI	C	D	NI
S180	M	683	720	46	71	39	58	40	34	32	58	37	79	76	36	77	39	40	51	34	72	50	85	46	55	51	34	33	77	36	32	32	7	12	NI	D	D	NI
S181	M	564	671	50	53	50	80	47	50	32	61	39	30	59	36	75	41	25	40	25	63	37	31	31	25	51	41	27	38	25	58	40	6	9	NI	D	D	NI
S182	F	708	789	73	88	86	89	40	63	40	84	43	93	90	47	91	42	40	80	45	85	83	85	38	80	75	65	38	75	40	76	43	9	16	SP	B	B	SP
S183	F	775	764	80	66	85	77	46	74	46	75	45	88	75	41	93	43	40	80	40	81	72	87	42	65	81	65	40	83	42	71	41	8	15	SP	B	B	SP
S184	F	732	808	78	65	85	81	46	72	43	87	45	91	67	41	92	41	42	83	43	89	90	86	42	75	83	75	42	80	42	71	42	8	16	SP	B	B	SP
S185	F	670	868	71	81	80	93	43	76	47	83	44	85	88	42	98	43	42	93	48	92	89	89	43	61	86	83	42	90	44	86	47	9	17	SP	A	A	SP
S186	F	735	883	77	75	97	97	46	84	46	88	45	95	99	45	98	47	44	89	48	91	91	93	42	80	89	91	46	94	48	90	48	9	18	SP	A	A	SP
S187	M	720	840	77	70	75	75	46	69	45	74	43	85	85	46	97	44	40	63	41	63	81	75	41	70	80	66	42	80	44	66	44	8	15	NI	C	C	NI
S188	F	688	794	61	75	60	76	43	69	42	70	41	75	76	40	92	42	42	70	44	81	70	78	38	60	72	65	40	75	42	68	41	8	15	SP	B	C	NI
S189	F	741	900	73	75	70	80	45	56	40	80	45	95	76	40	86	39	40	62	36	82	85	80	37	60	65	62	35	80	40	70	41	8	15	SP	B	C	NI
S190	M	722	845	79	80	87	85	46	74	46	78	44	94	95	43	88	41	44	80	45	83	87	89	38	85	85	81	43	91	44	70	43	9	17	SP	A	B	SP
S191	F	685	810	76	68	85	74	45	73	40	76	45	92	70	42	96	39	44	88	45	85	91	84	38	56	85	80	40	88	45	85	43	8	17	SP	B	B	SP
S192	M	703	875	66	80	60	80	46	64	41	69	45	80	86	44	83	39	36	60	47	90	80	83	39	75	83	73	42	86	45	71	44	8	16	SP	B	B	SP
S193	F	735	884	77	76	70	98	45	85	48	82	43	87	93	43	95	40	40	85	49	90	86	88	41	60	67	73	40	90	42	85	41	9	16	SP	B	B	SP
S194	M	625	885	70	72	75	91	39	56	41	77	45	88	85	43	88	38	38	85	44	86	80	86	38	71	88	85	42	83	48	75	42	8	17	SP	B	B	SP
S195	M	713	883	68	71	55	74	44	50	39	78	43	80	65	34	89	39	42	75	46	74	67	74	36	60	77	69	34	81	40	64	41	7	15	NI	C	C	NI
S196	F	725	900	80	71	92	81	46	67	44	82	44	90	95	48	92	40	42	88	47	82	88	86	40	75	85	81	46	88	44	85	46	8	17	SP	B	A	SP
S197	F	586	718	44	66	75	67	41	54	36	54	38	55	52	39	75	34	29	50	38	67	56	76	38	34	52	67	31	66	38	50	39	7	12	NI	C	D	NI
S198	M	710	823	76	91	76	78	42	53	41	71	42	55	85	42	78	37	40	55	39	60	38	58	33	34	60	27	25	57	35	50	39	8	11	NI	D	D	NI
S199	M	689	950	70	60	70	69	42	50	42	63	42	65	52	35	79	38	34	71	36	65	60	58	33	50	60	53	40	62	36	68	43	7	13	NI	C	D	NI
S200	F	726	859	66	73	60	73	43	59	41	63	41	90	90	42	86	40	42	72	33	82	70	76	37	38	72	63	42	78	43	62	41	8	14	SP	B	C	NI
S201	F	686	816	67	61	75	76	39	53	40	62	42	85	78	37	86	39	37	76	36	77	66	80	39	61	72	62	35	72	37	63	39	7	14	NI	C	C	NI
S202	M	616	797	71	65	55	79	44	68	42	74	42	75	66	38	87	37	35	75	40	82	51	73	37	75	79	54	35	72	39	53	40	7	14	NI	C	C	NI
S203	M	703	838	72	66	75	74	45	65	47	71	45	91	78	45	74	43	34	80	32	51	66	69	42	70	57	52	31	72	40	54	41	8	13	NI	D	C	NI
S204	F	681	880	71	80	75	91	40	50	36	69	42	75	87	39	91	42	40	80	44	88	72	76	41	61	80	69	35	80	45	87	47	8	16	SP	B	B	SP
S205	F	743	819	82	75	85	89	45	81	48	77	46	85	81	43	80	42	42	82	46	88	87	87	38	85	87	76	38	87	44	78	46	8	17	SP	B	B	SP
S206	M	689	907	73	80	93	76	44	52	37	70	42	70	65	31	80	44	40	73	35	77	66	77	40	40	56	53	21	50	30	61	38	7	12	NI	D	D	NI
S207	F	648	754	76	80	80	75	40	63	38	80	45	85	60	37	79	34	42	81	42	87	71	87	38	75	75	65	42	85	43	66	44	8	16	SP	B	B	SP
S208	M	723	880	65	80	75	84	45	50	42	86	45	75	93	47	87	39	37	86	40	73	70	63	36	80	82	50	30	76	43	61	40	8	14	NI	C	C	NI
S209	M	712	864	76	71	94	90	46	84	49	86	42	90	97	47	96	45	43	88	47	77	91	82	44	82	88	89	45	88	44	86	44	9	17	SP	B	A	SP
S210	F	660	874	77	70	95	76	46	63	39	82	44	85	85	45	92	41	37	87	39	64	80	68	38	65	79	40	32	80	45	67	41	8	14	NI	C	C	NI
S211	F	525	697	48	61	51	53	38	32	32	56	41	55	51	35	65	38	13	70	28	65	50	51	37	34	50	30	27	59	31	38	37	6	11	NI	D	D	NI
S212	M	657	880	65	70	71	69	40	62	36	70	44	70	61	33	78	35	35	56	28	77	52	71	38	50	63	54	26	65	38	58	40	7	12	NI	C	D	NI
S213	M	713	865	54	70	50	69	38	36	35	56	41	75	50	25	70	36	35	55	29	65	52	61	33	52	55	34	28	56	31	52	38	6	11	NI	D	D	NI
S214	F	748	946	63	61	50	66	39	39	34	55	40	50	37	29	72	34	35	50	30	77	50	51	36	50	40	39	28	51	33	61	39	6	11	NI	C	D	NI
S215	M	689	780	66	70	76	79	44	59	43	65	43	70	54	39	83	40	40	62	35	81	73	83	41	65	77	70	36	75	40	54	43	7	15	NI	C	C	NI
S216	M	685	790	62	75	75	71	40	52	34	68	39	75	69	33	84	38	37	70	28	68	71	73	38	61	57	68	31	80	38	52	39	7	13	NI	C	C	NI
S217	F	684	888	67	70	80	64	39	55	40	81	40	75	71	40	91	41	42	73	43	88	72	80	38	75	63	58	26	76	37	62	40	8	14	NI	C	C	NI
S218	M	679	902	52	70	51	73	39	50	35	59	37	65	60	34	81	41	35	70	33	73	55	62	37	56	67	42	32	70	40	61	37	7	13	NI	C	D	NI
S219	F	698	782	62	75	65	83	43	62	46	78	43	80	71	33	92	37	42	75	46	93	83	83	43	70	76	64	30	85	40	83	41	8	16	SP	B	B	SP
S220	M	690	814	53	75	60	68	42	57	36	58	42	70	93	42	82	39	38	70	39	73	69	74	37	56	71	51	30	72	37	61	37	7	14	NI	C	C	NI
S221	F	731	897	59	77	60	71	42	56	42	67	46	60	56	38	87	40	37	70	40	85	67	68	36	40	56	67	33	61	39	69	42	7	13	NI	C	C	NI
S222	M	764	880	59	62	51	72	44	38	35	55	37	60	50	26	81	39	38	25	25	73	55	53	32	35	35	40	32	51	32	51	41	6	10	NI	D	D	NI
S223	M	684	813	58	63	75	79	43	54	39	61	42	75	87	45	92	43	37	75	32	62	76	64	37	65	81	78	45	86	46	76	41	8	15	SP	B	B	SP
S224	F	714	893	53	70	55	80	38	44	35	50	39	65	54	33	80	38	34	50	28	87	50	60	34	50	61	45	33	75	38	65	42	7	12	NI	C	D	NI
S225	M	664	902	66	80	51	90	47	61	40	63	43	70	77	37	85	40	44	65	42	89	80	93	43	50	87	60	42	85	43	70	44	8	16	SP	B	B	SP
S226	M	663	900	62	71	70	78	44	70	45	74	40	60	77	32	90	37	43	55	36	75	80	70	40	60	78	60	37	85	40	64	41	8	14	SP	B	C	NI
S227	M	664	879	50	75	50	74	44	50	37	67	40	85	81	36	83	38	34	53	35	71	76	64	40	55	72	52	40	81	45	65	40	7	14	NI	C	C	NI
S228	M	745	832	60	72	60	85	46	50	38	54	38	75	85	30	90	41	42	55	41	85	75	84	45	65	77	49	35	70	35	63	43	7	14	SP	B	C	NI
S229	M	671	902	50	64	51	65	39	39	37	41	36	87	50	35	75	37	31	50	42	75	52	55	36	50	45	74	38	50	32	66	39	6	12	NI	C	D	NI
S230	M	705	900	50	53	60	65	43	29	34	43	37	55	50	30	63	36	30	50	17	51	55	55	35	50	59	40	35	51	34	50	38	6	11	NI	D	D	NI
S231	M	638	766	49	72	60	67	41	58	37	73	40	50	52	31	83	37	42	55	25	70	50	54	36	50	56	57	27	65	35	53	38	7	12	NI	C	D	NI
S232	M	726	901	49	61	21	52	38	22	30	28	36	50	28	32	70	33	25	22	40	43	41	33	34	29	36	20	20	38	29	40	38	5	8	NI	D	D	NI
S233	M	676	900	61	71	65	75	39	50	36	70	37	80	57	40	89	37	42	62	10	79	73	82	38	60	80	56	32	75	42	56	39	7	14	NI	C	C	NI
S234	M	665	900	65	65	76	96	43	80	41	79	42	85	70	37	89	36	38	65	35	75	81	68	38	60	80	76	45	83	42	81	38	8	15	SP	B	B	SP
S235	F	684	883	53	55	72	53	41	39	37	52	39	65	70	40	77	38	36	53	25	76	57	66	35	50	60	75	32	65	37	57	39	6	13	NI	C	D	NI
S236	M	660	750	51	70	37	67	43	35	33	36	40	50	70	30	74	38	27	50	25	62	55	53	38	31	35	29	32	50	32	50	33	6	10	NI	D	D	NI
S237	M	667	790	49	61	66	50	43	28	31	50	37	70	50	32	72	32	38	52	35	64	51	56	36	37	50	29	28	50	34	50	40	6	11	NI	D	D	NI
S238	F	654	853	73	81	75	88	44	81	43	85	45	88	87	45	90	38	39	90	42	85	70	88	42	80	76	79	37	89	44	61	42	8	16	SP	B	B	SP
S239	M	745	902	78	88	93	94	47	88	49	76	43	88	94	44	96	43	44	92	45	93	87	94	46	87	95	85	47	95	48	85	42	9	18	SP	A	A	SP
S240	M	677	816	70	81	65	73	43	39	35	60	42	70	75	34	90	40	40	70	38	72	80	77	43	51	68	65	40	90	46	62	39	7	15	NI	C	C	NI
S241	F	696	875	58	86	56	75	43	58	38	66	42	70	79	43	85	40	42	75	43	71	61	72	39	56	67	59	35	90	45	61	38	7	14	SP	B	C	NI
S242	M	711	768	73	79	92	86	45	85	43	77	42	60	83	43	85	42	33	65	42	69	50	74	41	51	60	69	43	59	44	59	39	8	13	NI	C	C	NI
S243	M	684	900	74	77	80	82	45	60	42	67	39	80	91	47	81	42	35	86	32	75	61	85	42	72	76	69	35	90	48	56	37	8	15	SP	B	B	SP
S244	F	738	903	75	87	95	91	43	88	49	78	46	87	86	47	97	43	45	93	47	81	89	91	47	85	90	84	46	92	48	86	43	9	18	SP	A	A	SP
S245	F	743	897	82	90	90	92	45	90	47	85	44	99	86	46	96	45	47	93	47	96	86	96	48	75	90	94	49	95	49	95	49	9	18	SP	A	A	SP
S246	F	707	907	66	75	50	60	38	51	35	56	39	55	63	29	56	38	39	60	31	58	44	50	35	52	65	63	28	76	43	39	37	6	12	NI	C	D	NI
S247	M	640	900	68	78	60	69	41	54	35	58	40	50	58	31	75	42	38	82	35	75	38	56	32	52	60	60	29	68	44	51	37	7	13	NI	C	D	NI
S248	M	700	898	78	86	60	79	44	75	46	62	45	50	62	46	84	41	40	80	43	82	80	75	40	60	81	62	45	83	45	63	43	7	15	SP	B	B	SP
S249	F	738	840	74	84	50	68	44	50	36	69	42	60	80	38	87	40	42	65	43	87	55	62	38	50	60	66	37	92	49	58	37	7	14	SP	B	C	NI
S250	F	682	865	74	82	80	58	43	58	40	74	43	80	68	44	83	41	40	81	35	64	66	78	41	52	72	58	38	90	46	51	37	8	14	SP	B	C	NI
S251	F	695	845	81	88	90	97	45	91	46	81	45	99	99	47	96	45	47	98	46	79	87	93	46	91	86	84	44	95	48	86	45	9	18	SP	A	A	SP
S252	F	723	894	77	76	85	96	43	81	47	80	47	93	87	46	88	41	42	89	47	91	79	91	43	81	84	80	43	90	48	71	43	9	17	SP	A	A	SP
S253	F	677	911	75	88	75	98	45	82	48	83	42	96	88	47	93	36	40	91	47	90	85	89	42	80	78	83	42	90	47	74	40	9	17	SP	A	A	SP
S254	F	680	931	67	88	96	79	41	67	42	79	38	80	88	41	88	39	47	82	48	89	64	88	42	65	73	76	43	90	46	71	38	8	16	SP	B	B	SP
S255	M	630	872	77	79	86	86	45	86	47	69	44	60	62	38	87	43	36	80	38	85	85	92	46	75	78	72	42	83	48	67	39	8	16	SP	B	B	SP
S256	M	653	856	75	83	86	81	44	54	37	62	42	70	76	37	81	40	38	82	45	81	57	77	40	72	56	66	35	79	44	61	42	8	15	SP	B	C	NI
S257	F	720	891	77	84	86	81	45	69	45	80	45	85	68	46	89	37	48	88	44	78	75	81	43	72	75	76	44	85	46	71	41	8	16	SP	B	B	SP
S258	M	625	853	64	77	60	86	45	72	43	67	39	70	73	35	82	42	34	70	42	75	65	83	42	51	70	72	41	72	46	62	39	8	14	NI	C	C	NI
S259	M	685	769	62	81	76	67	43	50	39	56	42	65	71	42	72	38	37	80	30	75	50	76	38	66	68	68	31	77	44	70	41	7	14	NI	C	C	NI
S260	M	685	777	63	82	75	73	42	62	45	66	40	80	81	43	80	38	39	82	42	72	61	64	38	60	78	71	42	85	44	70	42	8	15	NI	C	C	NI
S261	F	649	914	70	87	65	76	43	61	41	64	39	70	72	43	92	36	39	80	45	85	78	78	40	76	75	72	34	93	45	67	37	8	16	SP	B	B	SP
S262	F	733	851	75	74	85	85	43	80	40	77	45	80	88	43	92	40	39	80	46	74	78	77	40	76	77	67	34	84	45	67	38	8	16	SP	B	B	SP
S263	M	616	811	72	79	61	66	44	50	35	60	41	62	57	37	71	41	34	70	37	62	51	65	35	55	54	50	27	64	41	55	35	7	12	NI	D	D	NI
S264	F	707	820	77	86	94	85	45	66	48	79	45	92	92	47	88	40	44	81	46	83	77	92	43	85	90	76	43	94	47	71	43	9	17	SP	A	B	SP
S265	M	689	838	73	81	51	72	44	52	42	72	42	80	90	47	91	41	46	65	40	82	57	66	43	55	72	54	30	83	45	61	39	8	14	SP	B	C	NI
S266	F	734	904	73	87	85	75	44	78	44	89	42	85	76	45	93	38	44	91	45	74	37	82	43	72	86	75	41	94	46	73	43	8	16	SP	B	B	SP
S267	F	695	925	71	87	90	83	46	66	44	80	42	75	90	44	89	40	42	83	42	81	75	88	42	76	85	74	42	94	47	77	44	8	16	SP	B	B	SP
S268	M	651	722	72	84	85	71	43	59	41	68	42	75	80	45	85	38	40	70	30	72	52	66	38	55	65	68	38	81	44	75	43	8	14	NI	C	C	NI
S269	M	632	841	68	80	75	73	45	52	38	76	42	70	50	31	80	36	34	72	40	81	52	72	40	50	60	53	29	77	43	63	36	7	13	NI	C	C	NI
S270	M	611	882	63	75	50	59	42	40	36	60	41	70	52	33	68	37	37	71	42	62	53	67	39	60	56	51	27	68	44	51	36	6	13	NI	C	D	NI
S271	M	651	955	62	74	51	66	43	21	33	34	35	50	25	33	83	38	36	52	40	65	39	42	35	41	45	52	27	53	39	51	40	6	11	NI	D	D	NI
S272	F	720	903	65	81	76	79	49	57	37	65	45	85	80	42	85	38	40	74	36	76	51	79	36	65	67	56	27	70	44	55	40	8	13	NI	C	C	NI
S273	M	750	902	57	87	65	72	42	55	31	65	45	82	70	42	95	37	40	80	47	85	60	74	41	56	57	45	42	69	42	54	35	8	14	NI	C	C	NI
S274	F	566	903	52	77	50	71	42	43	32	75	38	75	76	34	83	37	42	81	44	82	60	82	40	60	64	70	40	86	36	60	39	8	15	SP	B	C	NI
S275	M	674	887	55	77	51	62	44	38	34	58	41	50	36	29	79	38	37	39	45	73	38	53	37	37	50	45	26	76	45	43	38	6	11	NI	D	D	NI
S276	M	719	903	63	86	60	78	46	56	38	74	41	65	82	41	90	39	42	75	48	80	70	84	40	50	87	58	35	89	48	57	38	8	15	SP	B	B	SP
S277	M	717	904	65	80	81	73	42	66	43	84	41	81	83	43	92	38	39	75	44	85	71	82	43	70	81	74	43	94	48	67	38	8	16	SP	B	B	SP
S278	M	658	925	49	78	55	59	39	50	34	52	43	70	53	37	78	36	31	52	43	65	39	63	40	50	50	52	26	69	45	50	38	7	13	NI	C	D	NI
S279	F	687	748	57	84	51	66	39	39	35	45	39	50	50	36	79	38	32	60	32	68	33	53	36	50	53	60	28	65	43	51	34	6	12	NI	D	D	NI
S280	M	645	925	49	72	50	62	41	35	34	31	40	70	75	37	78	36	37	51	36	64	51	72	39	50	42	45	30	75	47	50	38	6	12	NI	D	D	NI
S281	M	715	900	59	78	31	61	43	40	31	53	38	65	50	37	76	37	30	50	33	62	41	56	38	40	55	50	25	73	45	35	36	6	11	NI	D	D	NI
S282	M	697	879	47	83	50	67	41	38	33	67	37	50	67	33	74	37	47	50	38	83	70	78	40	50	72	60	28	91	46	54	35	7	14	NI	C	C	NI
S283	M	671	900	50	80	15	64	41	24	32	52	38	22	18	32	61	37	35	28	20	59	32	30	34	33	33	27	26	64	34	37	34	5	9	NI	D	D	NI
S284	M	672	884	53	82	31	65	43	32	34	51	40	31	34	36	80	35	38	36	32	69	50	54	38	50	36	60	31	66	43	39	37	6	11	NI	D	D	NI
S285	F	707	903	50	79	60	67	39	42	33	67	39	50	55	35	80	38	33	60	21	51	33	51	33	50	63	52	30	55	37	38	35	7	11	NI	D	D	NI
S286	F	770	902	58	82	50	71	41	41	32	53	39	50	38	34	70	36	43	50	38	80	28	67	34	50	37	64	35	64	37	50	35	6	12	NI	D	D	NI
S287	M	750	822	51	81	60	66	43	32	32	51	38	36	33	30	65	39	36	33	35	58	42	47	34	40	52	41	26	63	40	40	35	6	10	NI	D	D	NI
S288	M	750	900	49	63	50	61	46	35	33	50	38	33	20	27	63	36	29	53	36	53	50	53	39	28	32	39	25	58	41	36	34	5	10	NI	D	D	NI
S289	F	731	940	48	57	43	86	47	60	38	58	41	68	78	38	91	39	42	95	40	81	68	81	42	79	75	54	34	86	35	76	43	7	15	SP	B	C	NI
S290	M	654	925	58	82	70	77	45	50	36	65	41	50	78	38	80	40	35	52	22	62	41	55	40	40	50	46	39	64	45	51	38	7	11	NI	D	D	NI
S291	M	611	810	49	70	66	66	43	50	32	67	44	70	41	37	75	36	40	73	33	67	63	71	41	50	50	52	33	70	41	58	36	7	13	NI	C	D	NI
